# Supplementary material for: Optogenetics enables real-time spatiotemporal control over spiral wave dynamics in an excitable cardiac system
Source: eLife. 2018 Sep 27;7:e41076. doi: 10.7554/eLife.41076 (PMC6195347; doi:10.7554/eLife.41076)
Supplement: Source data 1. [file elife-41076-data1.gz]

Archive with 19 entries (18 files):
- Source_code/Calcium_dynamics.c
- Source_code/build.h
- Source_code/write_output.c
- Source_code/trace_tip.c
- Source_code/init_values.c
- Source_code/openfiles.c
- Source_code/light_pattern.c
- Source_code/varidef.h
- Source_code/shell.sh
- Source_code/stimulus.c
- Source_code/Ionic_currents.c
- Source_code/boundaryC.c
- Source_code/allocate.c
- Source_code/main.c
- Source_code/constants.h
- Source_code
- Source_code/gating_variables.c
- Source_code/reversal_potentials.c
- Source_code/solve_pdes.c
