# Supplementary material for: Optogenetics enables real-time spatiotemporal control over spiral wave dynamics in an excitable cardiac system
Source: eLife. 2018 Sep 27;7:e41076. doi: 10.7554/eLife.41076 (PMC6195347; doi:10.7554/eLife.41076)
Supplement: Source data 1. [file elife-41076-data1.gz › Source_code/Calcium_dynamics.c]

		/*||||||||||||||||||||||||||||||||||||||||||||||||||||||||||||||||*/
		/*|||||		          CALCIUM DYNAMICS		     |||||*/
		/*||||||||||||||||||||||||||||||||||||||||||||||||||||||||||||||||*/

#include"build.h"

void Calcium_dynamics()
{
	double s1,s2;

/**** Calcium fluxes ****/

	J_rel=nu1*hetero[20][i][l]*P_o1[i][l]*(Ca_JSR[i][l]-Ca_i[i][l]);
        J_leak=k_leak*hetero[21][i][l]*(Ca_NSR[i][l]-Ca_i[i][l]);
        J_tr=hetero[22][i][l]*(Ca_NSR[i][l]-Ca_JSR[i][l])/tau_tr;

/**** Ca2+ buffering ****/

        beta_SR=1.0/(1.0+CSQN_tot*K_mCSQN/pow(Ca_JSR[i][l]+K_mCSQN,2));

/**** Ryanodine receptor gating ****/

	K_mRyR=3.51/(1.0+exp((Ca_JSR[i][l]-530.0)/200.0))+0.25;
	P_C1=1-P_o1[i][l];

/**** SERCA ****/

	s1=pow(Ca_i[i][l]/K_mf,Hf);
	s2=pow(Ca_NSR[i][l]/K_mr,Hr);
	J_up=hetero[23][i][l]*(Vmaxf*s1-Vmaxr*s2)/(1.0+s1+s2);	

        J_CaSR=J_rel-J_up+J_leak;
        J_CaSL=(2.0*INCX-ICaL-ICaT-ICab)*A_cap*C_m/(2.0*F*pow(10,-6));
}
