# Supplementary material for: Optogenetics enables real-time spatiotemporal control over spiral wave dynamics in an excitable cardiac system
Source: eLife. 2018 Sep 27;7:e41076. doi: 10.7554/eLife.41076 (PMC6195347; doi:10.7554/eLife.41076)
Supplement: Source data 1. [file elife-41076-data1.gz › Source_code/build.h]

		/*|||||||||||||||||||||||||||||||||||||||||||||||||||||||||||||||||||*/
		/*|||||			BUILDER FILE FOR PROGRAM		|||||*/
		/*|||||||||||||||||||||||||||||||||||||||||||||||||||||||||||||||||||*/

#include<stdio.h>
#include<stdlib.h>
#include<string.h>
#include<math.h>
#include<time.h>
#include<mpi.h>
#include"varidef.h"
#include"constants.h"

/***** Memory allocation for cell cable ****/

void Allocate_memory();
double *allocate_1d_array(int);
int *allocate_1d_int_array(int);
double **allocate_2d_array(int, int);
int **allocate_2d_int_array(int, int);
double ***allocate_3d_array(int, int, int);
int ***allocate_3d_int_array(int, int, int);

/***** Declaring functions for opening files ****/

void Open_files_for_outputs();
void Open_files_for_input();
void Open_files_for_final_recording();
void Open_Timeseries_files();

/************** Initial Conditions **************/

void Read_initial_values();

/********** Applying Boundary conditions ********/

void Apply_Boundary_Conditions();
void extra_boundary_conditions();

/*************** Applying stimulus **************/

void Set_frequency();
void Apply_stimulus();
void Light_module();

/*********** Declaring Ionic currents ***********/

void calculate_reversal_potentials();
void calculate_gating_variables();
void calculate_ionic_currents();
void Calcium_dynamics();
void calculate_gating_variables_for_fibroblasts();
void calculate_ionic_currents_for_fibroblasts();

/************ Recording final values ************/

void Time_evolution_of_variables();
void Tip_2D();
void Write_outputs();
