# Supplementary material for: Optogenetics enables real-time spatiotemporal control over spiral wave dynamics in an excitable cardiac system
Source: eLife. 2018 Sep 27;7:e41076. doi: 10.7554/eLife.41076 (PMC6195347; doi:10.7554/eLife.41076)
Supplement: Source data 1. [file elife-41076-data1.gz › Source_code/write_output.c]

		/*|||||||||||||||||||||||||||||||||||||||||||||||||||||||||||*/
		/*|||||		WRITING FINAL CONFIGURATION		|||||*/
		/*|||||||||||||||||||||||||||||||||||||||||||||||||||||||||||*/
#include"build.h"

void Write_outputs() 
{
        for(i=1;i<=mypoints;i++)
        {
                for(l=1;l<=y_space;l++)
                {
                        fwrite(&V[i][l],sizeof(double),1,V1_out[myrank]);
                        fwrite(&d[i][l],sizeof(double),1,d_out[myrank]);
                        fwrite(&f[i][l],sizeof(double),1,f_out[myrank]);
                        fwrite(&fCa[i][l],sizeof(double),1,fCa_out[myrank]);
                        fwrite(&b[i][l],sizeof(double),1,b_out[myrank]);
                        fwrite(&g[i][l],sizeof(double),1,g_out[myrank]);
                        fwrite(&y[i][l],sizeof(double),1,y_out[myrank]);
                        fwrite(&r[i][l],sizeof(double),1,r_out[myrank]);
                        fwrite(&s[i][l],sizeof(double),1,s_out[myrank]);
                        fwrite(&s_slow[i][l],sizeof(double),1,sslow_out[myrank]);
                        fwrite(&ua[i][l],sizeof(double),1,ua_out[myrank]);
                        fwrite(&ui[i][l],sizeof(double),1,ui_out[myrank]);
                        fwrite(&Xr[i][l],sizeof(double),1,Xr_out[myrank]);
                        fwrite(&Xs1[i][l],sizeof(double),1,Xs1_out[myrank]);
                        fwrite(&Xs2[i][l],sizeof(double),1,Xs2_out[myrank]);
                        fwrite(&m[i][l],sizeof(double),1,m_out[myrank]);
                        fwrite(&h[i][l],sizeof(double),1,h_out[myrank]);
                        fwrite(&j[i][l],sizeof(double),1,j_out[myrank]);
                        fwrite(&P_o1[i][l],sizeof(double),1,Po1_out[myrank]);
                        fwrite(&Ca_NSR[i][l],sizeof(double),1,CaNSR_out[myrank]);
                        fwrite(&Ca_JSR[i][l],sizeof(double),1,CaJSR_out[myrank]);
                        fwrite(&Ca_i[i][l],sizeof(double),1,Ca_out[myrank]);
                        fwrite(&O1[i][l],sizeof(double),1,O1_out[myrank]);
                        fwrite(&O2[i][l],sizeof(double),1,O2_out[myrank]);
                        fwrite(&C1[i][l],sizeof(double),1,C1_out[myrank]);
                        fwrite(&C2[i][l],sizeof(double),1,C2_out[myrank]);
                        fwrite(&p[i][l],sizeof(double),1,p_out[myrank]);
                }
        }
}
