# Supplementary material for: Optogenetics enables real-time spatiotemporal control over spiral wave dynamics in an excitable cardiac system
Source: eLife. 2018 Sep 27;7:e41076. doi: 10.7554/eLife.41076 (PMC6195347; doi:10.7554/eLife.41076)
Supplement: Source data 1. [file elife-41076-data1.gz › Source_code/trace_tip.c]

						/*||||||||||||||||||||||||||||||||||||||||||||||||||||||||||*/
						/*|||||			TRACE SPIRAL TIP	       |||||*/
						/*||||||||||||||||||||||||||||||||||||||||||||||||||||||||||*/
#include"build.h"

void Tip_2D()
{
//Check for all non-border points whether the tip is located in their neighbourhood
		
	for(i=0;i<=mypoints+1;i++)
	{
		for(l=0;l<y_space+1;l++) 
		{
			Vold[i][l]=Vnew[i][l];
			Vnew[i][l]=V1[i][l];
		}
	}	
	for(i=1;i<=mypoints-1;i++) 
	{
    		for (l=1;l<y_space-1;l++) //<NNJ-1 as neighbours j+1 are checked
      		{
			if(m[i][l]>mthreshold)
       			{
				counter=0;

       				if((Vnew[i][l]>=V_iso) && (Vnew[i][l+1]<V_iso || Vnew[i+1][l+1]<V_iso || Vnew[i+1][l]<V_iso))
				{
					counter++;
				}
       				else if((Vnew[i][l]<V_iso) && (Vnew[i][l+1]>=V_iso || Vnew[i+1][l+1]>=V_iso || Vnew[i+1][l]>=V_iso))
				{
       					counter++;
				}
       				if(counter==1)
				{
			                if((Vold[i][l]>=V_iso) && (Vold[i][l+1]<V_iso || Vold[i+1][l+1]<V_iso || Vold[i+1][l]<V_iso))
					{
						counter++;
					}
               				else if((Vold[i][l]<V_iso) && (Vold[i][l+1]>=V_iso || Vold[i+1][l+1]>=V_iso || Vold[i+1][l]>=V_iso))
					{
              					counter++;
					}
					
					if(counter==2)
               				{
						if(Calculate(Vold[i][l],Vold[i+1][l],Vold[i+1][l+1],Vold[i][l+1],Vnew[i][l],
						Vnew[i+1][l],Vnew[i+1][l+1],Vnew[i][l+1],xy)==1)
               					{
							time1=t*dt;
							gridpt_x=(i+xy[0])*10*dx;
							gridpt_y=(l+xy[1])*10*dy;
							fprintf(tiptable[myrank],"%lf  %lf  %lf\n",time1,gridpt_x,gridpt_y);
						}
					}
               			}
       			}
       		}
      	}
}
int Calculate(double vij,double vi1j,double vi1j1,double vij1,double vnewij,double vnewi1j,double vnewi1j1,double vnewij1,double *xy)
{
	double AC, BC, GC, DC;
	double AD, BD, GD, DD;
	double Disc;
	double Q, R1, S, T1, U, V;
	double xn, xp, yn, yp;
	double QOnR, SOnR;
	double T2;
	double sqrtDisc;

//For old voltage values of point and neighbours

  	AC=((vij)-(vij1)+(vi1j1)-(vi1j));	//upleft-downleft + downright-upright
	GC=((vij1)-(vij));               	//downleft-upleft
	BC=((vi1j)-(vij));               	//upright-upleft
	DC=(vij-V_iso);                  	//upleft-iso

//For current voltage values of point and neighbours

	AD=((vnewij)-(vnewij1)+(vnewi1j1)-(vnewi1j));
	GD=((vnewij1)-(vnewij));
	BD=((vnewi1j)-(vnewij));
	DD=(vnewij-V_iso);

  	Q=(BC*AD-BD*AC);
  	R1=(GC*AD-GD*AC);
  	S=(DC*AD-DD*AC);

  	QOnR=Q/R1;
  	SOnR=S/R1;

  	T1=AC*QOnR;
  	U=(AC*SOnR-BC+GC*QOnR);
  	V=(GC*SOnR)-DC;

//Compute discriminant of the abc formula with a=T1, b=U and c=V

	Disc=U*U-4.0*T1*V;
	
  	if(Disc<0)
    	{
//If the discriminant is smaller than zero there is no solution and a failure flag should be returned
		return(0);
    	}
//Otherwise two solutions for xvalues
  	T2=2.0*T1;
  	sqrtDisc=sqrt(Disc);

  	xn=(-U-sqrtDisc)/T2;
  	xp=(-U+sqrtDisc)/T2;
//Leading to two solutions for yvalues

	yn=-QOnR*xn-SOnR;
  	yp=-QOnR*xp-SOnR;

//For the desired point (the tip location) the solution coordinates should have values between zero and 
//one in order to still lie in the plane between the point itself and its neigbouring points in the positive x and y directions

	if(xn>=0 && xn<=1 && yn>=0 && yn<=1)
    	{
//If the first point fulfills these conditions take that point

		xy[0]=xn;
      		xy[1]=yn;
      		return(1);
    	}
  	else if(xp>=0 && xp<=1 && yp>=0 && yp<=1)
    	{
//If the second point fulfills these conditions take that point

		xy[0]=xp;
      		xy[1]=yp;
      		return(1);
    	}
  	else
    	{
//If neither point fulfills these conditions return a failure flag.
		return(0);
    	}
}
