# Supplementary material for: Optogenetics enables real-time spatiotemporal control over spiral wave dynamics in an excitable cardiac system
Source: eLife. 2018 Sep 27;7:e41076. doi: 10.7554/eLife.41076 (PMC6195347; doi:10.7554/eLife.41076)
Supplement: Source data 1. [file elife-41076-data1.gz › Source_code/init_values.c]

		/*|||||||||||||||||||||||||||||||||||||||||||||||||||||||||||||||*/
		/*|||||			READ INITIAL VALUES 		    |||||*/
		/*|||||||||||||||||||||||||||||||||||||||||||||||||||||||||||||||*/

#include"build.h"

void Read_initial_values()
{
	tmax=100*interval;
	pacing=0;
	freq=12;
	count=1;
	Nspikes=3;
        frame_flag=0;
        frame_count=1;
	change=0;
        NIF1=0*interval;
        NIF2=0*interval;       	
	for(i=1;i<=mypoints;i++)
	{
		for(l=1;l<=y_space;l++)
		{
			Istim[i][l]=0.0;

                        fread(&pet[i][l],sizeof(int),1,pet_inp[myrank]);

			for(cn1=0;cn1<13;cn1++)
			{
	     //                   fread(&light[i][l][cn1],sizeof(int),1,light_inp[myrank]);
				light[i][l][cn1]=0;
			}

                        for(cn1=0;cn1<N1;cn1++)
                        {
                                fread(&hetero[cn1][i][l],sizeof(double),1,het_inp[myrank]);
                        }

                        if(first_time==1)
                        {
                                if(pet[i][l]==1) 
                                {
					m[i][l]=0.001729;
					h[i][l]=0.624946;
					j[i][l]=0.624946;
					d[i][l]=0.000109;
					f[i][l]=0.999929;
					fCa[i][l]=1.001951;
					r[i][l]=0.003223;
					s[i][l]=0.999969;
					s_slow[i][l]=0.999969;
					y[i][l]=0.562306;
					b[i][l]=0.000708;
					g[i][l]=0.914717;
					ua[i][l]=0.000554;
					ui[i][l]=1.000000;
					P_o1[i][l]=0.002247;
					Ca_JSR[i][l]=790.502388;
					Ca_NSR[i][l]=794.054383;
					Ca_i[i][l]=0.137822;
					V1[i][l]=-70.0;
					Xr[i][l]=0.025742210977;
					Xs1[i][l]=0.012668791315;
					Xs2[i][l]=0.028399873909;
					rkv[i][l]=0.0;
					skv[i][l]=0.0;
                                        O1[i][l]=0.0;
                                        O2[i][l]=0.0;
                                        C1[i][l]=1.0;
                                        C2[i][l]=0.0;
                                        p[i][l]=0.1;
                                        k1[i][l]=0.0;
                                        k2[i][l]=0.0;
				}
				else
				{
                                        if(pet[i][l]==2)
                                        {
                                                V1[i][l]=V_fibro;
						rkv[i][l]=0.0;
	                                        skv[i][l]=1.0;
                                        }
                                        else
                                        {
                                                V1[i][l]=0.0;
                                        }
                                        d[i][l]=0.0;
                                        f[i][l]=0.0;
                                        fCa[i][l]=0.0;
                                        b[i][l]=0.0;
                                        g[i][l]=0.0;
                                        y[i][l]=0.0;
                                        r[i][l]=0.0;
                                        s[i][l]=0.0;
                                        s_slow[i][l]=0.0;
                                        ua[i][l]=0.0;
                                        ui[i][l]=0.0;
                                        m[i][l]=0.0;
                                        h[i][l]=0.0;
                                        j[i][l]=0.0;
                                        Xr[i][l]=0.0;
                                        Xs1[i][l]=0.0;
                                        Xs2[i][l]=0.0;
                                        P_o1[i][l]=0.0;
                                        Ca_NSR[i][l]=0.0;
                                        Ca_JSR[i][l]=0.0;
                                        Ca_i[i][l]=0.0;
					rkv[i][l]=0.0;
					skv[i][l]=0.0;
                                        O1[i][l]=0.0;
                                        O2[i][l]=0.0;
                                        C1[i][l]=0.0;
                                        C2[i][l]=0.0;
                                        p[i][l]=0.0;
                                        k1[i][l]=0.0;
                                        k2[i][l]=0.0;
                                }
			}
                        else
                        {
                                fread(&V1[i][l],sizeof(double),1,V_in[myrank]);
                                fread(&d[i][l],sizeof(double),1,d_in[myrank]);
                                fread(&f[i][l],sizeof(double),1,f_in[myrank]);
                                fread(&fCa[i][l],sizeof(double),1,fCa_in[myrank]);
                                fread(&b[i][l],sizeof(double),1,b_in[myrank]);
                                fread(&g[i][l],sizeof(double),1,g_in[myrank]);
                                fread(&y[i][l],sizeof(double),1,y_in[myrank]);
                                fread(&r[i][l],sizeof(double),1,r_in[myrank]);
                                fread(&s[i][l],sizeof(double),1,s_in[myrank]);
                                fread(&s_slow[i][l],sizeof(double),1,sslow_in[myrank]);
                                fread(&ua[i][l],sizeof(double),1,ua_in[myrank]);
                                fread(&ui[i][l],sizeof(double),1,ui_in[myrank]);
                                fread(&m[i][l],sizeof(double),1,m_in[myrank]);
                                fread(&h[i][l],sizeof(double),1,h_in[myrank]);
                                fread(&j[i][l],sizeof(double),1,j_in[myrank]);
                                fread(&Xr[i][l],sizeof(double),1,Xr_in[myrank]);
                                fread(&Xs1[i][l],sizeof(double),1,Xs1_in[myrank]);
                                fread(&Xs2[i][l],sizeof(double),1,Xs2_in[myrank]);
                                fread(&P_o1[i][l],sizeof(double),1,Po1_in[myrank]);
                                fread(&O1[i][l],sizeof(double),1,O1_in[myrank]);
                                fread(&O2[i][l],sizeof(double),1,O2_in[myrank]);
                                fread(&C1[i][l],sizeof(double),1,C1_in[myrank]);
                                fread(&C2[i][l],sizeof(double),1,C2_in[myrank]);
                                fread(&p[i][l],sizeof(double),1,p_in[myrank]);
                                fread(&Ca_NSR[i][l],sizeof(double),1,CaNSR_in[myrank]);
                                fread(&Ca_JSR[i][l],sizeof(double),1,CaJSR_in[myrank]);
                                fread(&Ca_i[i][l],sizeof(double),1,Ca_in[myrank]);
                                fread(&rkv[i][l],sizeof(double),1,rkv_in[myrank]);
                                fread(&skv[i][l],sizeof(double),1,skv_in[myrank]);

				O1[i][l]=0.0;
				O2[i][l]=0.0;
				C1[i][l]=1.0;
				C2[i][l]=0.0;
				p[i][l]=0.1;
				k1[i][l]=0.0;
				k2[i][l]=0.0;
                        }

			G_CaL[i][l]=hetero[0][i][l]*8.0*pow(10,-5);            	// dm^3/(F-ms)
			G_CaT[i][l]=hetero[1][i][l]*5.4*pow(10,-3);            	// mS/microF
			G_Cab[i][l]*hetero[2][i][l]*0.0008;                    	// mS/microF
			G_Nab[i][l]=hetero[3][i][l]*0.0039;                    	// mS/microF
			G_Kb[i][l]=hetero[4][i][l]*0.001;                      	// mS/microF
			G_Kur[i][l]=hetero[5][i][l]*0.02;                      	// mS/microF
			G_f[i][l]=hetero[6][i][l]*0.021;                       	// mS/microF
			G_to[i][l]=hetero[7][i][l]*0.007;                      	// mS/microF
			G_Na[i][l]=150.0*hetero[8][i][l];			// mS/microF
			G_Kv[i][l]=0.25*hetero[9][i][l];			// nS/pF
			G_K1[i][l]=0.4822*hetero[10][i][l];			// nS/pF
			G_bNaf[i][l]=0.0095*hetero[11][i][l];			// nS/pF
		}
	}			
}	 
