# Supplementary material for: Optogenetics enables real-time spatiotemporal control over spiral wave dynamics in an excitable cardiac system
Source: eLife. 2018 Sep 27;7:e41076. doi: 10.7554/eLife.41076 (PMC6195347; doi:10.7554/eLife.41076)
Supplement: Source data 1. [file elife-41076-data1.gz › Source_code/openfiles.c]

				/*||||||||||||||||||||||||||||||||||||||||||||||||||||||*/
				/*|||||		OPEN FILES FOR RECORDING O/P	   |||||*/
				/*||||||||||||||||||||||||||||||||||||||||||||||||||||||*/
#include"build.h"

void Open_Timeseries_files()
{
        if(myrank==r2)
        {
		sprintf(filename,"Outputs/TS/TS_center.dat");
                Tser[0]=fopen(filename,"w");
        }
        if(myrank==r1)
        {
		sprintf(filename,"Outputs/TS/TS_corner1.dat");
                Tser[1]=fopen(filename,"w");
		sprintf(filename,"Outputs/TS/TS_corner2.dat");
                Tser[2]=fopen(filename,"w");
        }
        if(myrank==r3)
        {
		sprintf(filename,"Outputs/TS/TS_corner3.dat");
                Tser[3]=fopen(filename,"w");
		sprintf(filename,"Outputs/TS/TS_corner4.dat");
                Tser[4]=fopen(filename,"w");
        }
}
void Open_files_for_input()
{
        sprintf(filename,"Input/petridish_input%d",myrank);
        pet_inp[myrank]=fopen(filename,"r");

        sprintf(filename,"Input/hetero_input%d",myrank);
        het_inp[myrank]=fopen(filename,"r");

	sprintf(filename,"Input/light_input%d",myrank);
	light_inp[myrank]=fopen(filename,"r");

	if(first_time==0)
	{
		sprintf(filename,"Input/V_input%d",myrank);
                V_in[myrank]=fopen(filename,"r");
		sprintf(filename,"Input/d_input%d",myrank);
                d_in[myrank]=fopen(filename,"r");
		sprintf(filename,"Input/f_input%d",myrank);
                f_in[myrank]=fopen(filename,"r");
		sprintf(filename,"Input/fCa_input%d",myrank);
                fCa_in[myrank]=fopen(filename,"r");
		sprintf(filename,"Input/b_input%d",myrank);
                b_in[myrank]=fopen(filename,"r");
		sprintf(filename,"Input/g_input%d",myrank);
                g_in[myrank]=fopen(filename,"r");
		sprintf(filename,"Input/y_input%d",myrank);
                y_in[myrank]=fopen(filename,"r");
		sprintf(filename,"Input/r_input%d",myrank);
                r_in[myrank]=fopen(filename,"r");
		sprintf(filename,"Input/s_input%d",myrank);
                s_in[myrank]=fopen(filename,"r");
		sprintf(filename,"Input/sslow_input%d",myrank);
                sslow_in[myrank]=fopen(filename,"r");
                sprintf(filename,"Input/ua_input%d",myrank);
                ua_in[myrank]=fopen(filename,"r");
                sprintf(filename,"Input/ui_input%d",myrank);
                ui_in[myrank]=fopen(filename,"r");
                sprintf(filename,"Input/m_input%d",myrank);
                m_in[myrank]=fopen(filename,"r");
		sprintf(filename,"Input/h_input%d",myrank);
                h_in[myrank]=fopen(filename,"r");
		sprintf(filename,"Input/j_input%d",myrank);
                j_in[myrank]=fopen(filename,"r");
		sprintf(filename,"Input/Xr_input%d",myrank);
                Xr_in[myrank]=fopen(filename,"r");
		sprintf(filename,"Input/Xs1_input%d",myrank);
                Xs1_in[myrank]=fopen(filename,"r");
		sprintf(filename,"Input/Xs2_input%d",myrank);
                Xs2_in[myrank]=fopen(filename,"r");
		sprintf(filename,"Input/Po1_input%d",myrank);
                Po1_in[myrank]=fopen(filename,"r");
		sprintf(filename,"Input/CaNSR_input%d",myrank);
                CaNSR_in[myrank]=fopen(filename,"r");
		sprintf(filename,"Input/CaJSR_input%d",myrank);
                CaJSR_in[myrank]=fopen(filename,"r");
		sprintf(filename,"Input/Ca_input%d",myrank);
                Ca_in[myrank]=fopen(filename,"r");
                sprintf(filename,"Input/O1_input%d",myrank);
                O1_in[myrank]=fopen(filename,"r");
                sprintf(filename,"Input/O2_input%d",myrank);
                O2_in[myrank]=fopen(filename,"r");
                sprintf(filename,"Input/C1_input%d",myrank);
                C1_in[myrank]=fopen(filename,"r");
                sprintf(filename,"Input/C2_input%d",myrank);
                C2_in[myrank]=fopen(filename,"r");
                sprintf(filename,"Input/p_input%d",myrank);
                p_in[myrank]=fopen(filename,"r");
                sprintf(filename,"Input/rKv_input%d",myrank);
                rkv_in[myrank]=fopen(filename,"r");
                sprintf(filename,"Input/sKv_input%d",myrank);
                skv_in[myrank]=fopen(filename,"r");
	}     
}
void Open_files_for_outputs()
{
        n=t/interval-1;
        sprintf(filename,"Outputs/Voltage/process%d/Volt%03d.dat",myrank,n);
        V_out[myrank]=fopen(filename,"w");
}
void Open_files_for_final_recording()
{
	sprintf(filename,"Outputs/final_inputs/V_input%d",myrank);
        V1_out[myrank]=fopen(filename,"w");
        sprintf(filename,"Outputs/final_inputs/d_input%d",myrank);
        d_out[myrank]=fopen(filename,"w");
        sprintf(filename,"Outputs/final_inputs/f_input%d",myrank);
        f_out[myrank]=fopen(filename,"w");
        sprintf(filename,"Outputs/final_inputs/fCa_input%d",myrank);
        fCa_out[myrank]=fopen(filename,"w");
        sprintf(filename,"Outputs/final_inputs/b_input%d",myrank);
        b_out[myrank]=fopen(filename,"w");
        sprintf(filename,"Outputs/final_inputs/g_input%d",myrank);
        g_out[myrank]=fopen(filename,"w");
        sprintf(filename,"Outputs/final_inputs/y_input%d",myrank);
        y_out[myrank]=fopen(filename,"w");
        sprintf(filename,"Outputs/final_inputs/r_input%d",myrank);
        r_out[myrank]=fopen(filename,"w");
        sprintf(filename,"Outputs/final_inputs/s_input%d",myrank);
        s_out[myrank]=fopen(filename,"w");
        sprintf(filename,"Outputs/final_inputs/sslow_input%d",myrank);
        sslow_out[myrank]=fopen(filename,"w");
        sprintf(filename,"Outputs/final_inputs/ua_input%d",myrank);
        ua_out[myrank]=fopen(filename,"w");
        sprintf(filename,"Outputs/final_inputs/ui_input%d",myrank);
        ui_out[myrank]=fopen(filename,"w");
        sprintf(filename,"Outputs/final_inputs/m_input%d",myrank);
        m_out[myrank]=fopen(filename,"w");
        sprintf(filename,"Outputs/final_inputs/h_input%d",myrank);
        h_out[myrank]=fopen(filename,"w");
        sprintf(filename,"Outputs/final_inputs/j_input%d",myrank);
        j_out[myrank]=fopen(filename,"w");
        sprintf(filename,"Outputs/final_inputs/Xr_input%d",myrank);
        Xr_out[myrank]=fopen(filename,"w");
        sprintf(filename,"Outputs/final_inputs/Xs1_input%d",myrank);
        Xs1_out[myrank]=fopen(filename,"w");
        sprintf(filename,"Outputs/final_inputs/Xs2_input%d",myrank);
        Xs2_out[myrank]=fopen(filename,"w");
        sprintf(filename,"Outputs/final_inputs/Po1_input%d",myrank);
        Po1_out[myrank]=fopen(filename,"w");
        sprintf(filename,"Outputs/final_inputs/CaNSR_input%d",myrank);
        CaNSR_out[myrank]=fopen(filename,"w");
        sprintf(filename,"Outputs/final_inputs/CaJSR_input%d",myrank);
        CaJSR_out[myrank]=fopen(filename,"w");
       	sprintf(filename,"Outputs/final_inputs/Ca_input%d",myrank);
        Ca_out[myrank]=fopen(filename,"w");
        sprintf(filename,"Outputs/final_inputs/O1_input%d",myrank);
        O1_out[myrank]=fopen(filename,"w");
        sprintf(filename,"Outputs/final_inputs/O2_input%d",myrank);
        O2_out[myrank]=fopen(filename,"w");
        sprintf(filename,"Outputs/final_inputs/C1_input%d",myrank);
        C1_out[myrank]=fopen(filename,"w");
        sprintf(filename,"Outputs/final_inputs/C2_input%d",myrank);
        C2_out[myrank]=fopen(filename,"w");
        sprintf(filename,"Outputs/final_inputs/p_input%d",myrank);
        p_out[myrank]=fopen(filename,"w");
        sprintf(filename,"Outputs/final_inputs/rKv_input%d",myrank);
        rkv_out[myrank]=fopen(filename,"w");
        sprintf(filename,"Outputs/final_inputs/sKv_input%d",myrank);
        skv_out[myrank]=fopen(filename,"w");
}
