# Supplementary material for: Optogenetics enables real-time spatiotemporal control over spiral wave dynamics in an excitable cardiac system
Source: eLife. 2018 Sep 27;7:e41076. doi: 10.7554/eLife.41076 (PMC6195347; doi:10.7554/eLife.41076)
Supplement: Source data 1. [file elife-41076-data1.gz › Source_code/light_pattern.c]

				/*|||||||||||||||||||||||||||||||||||||||||||||||||||||||||||*/
				/*|||||		MODULE TO CONTROL LIGHT PATTERN		|||||*/
				/*|||||||||||||||||||||||||||||||||||||||||||||||||||||||||||*/
#include"build.h"

void Light_module()
{
	if(t>=light_on)
	{
		if(frame_flag<5)
		{
			NIF1=50*interval;
			NIF2=50*interval;
		}
		else
		{
                        NIF1=75*interval;
                        NIF2=75*interval;
		}
		if(frame_count<NIF1)
		{
			for(i=1;i<=mypoints;i++)
	                {	
       		                for(l=1;l<=y_space;l++)
               		        {
                       		        Lit[i][l]=light[i][l][frame_flag];
	                        }
       		        }
		}
		else if(frame_count>=NIF1 && frame_count<NIF2)
		{
			for(i=1;i<=mypoints;i++)
			{
				for(l=1;l<=y_space;l++)
				{
					Lit[i][l]=0;
				}
			}
		}
		else if(frame_count==NIF2)
		{
			frame_flag++;
			frame_count=1;
			change=1;
		}
		else
			change=0;
		frame_count++;
	}
	else
	{
		for(i=1;i<=mypoints;i++)
                {
             		 for(l=1;l<=y_space;l++)
                         {
                                Lit[i][l]=light[i][l][0];
                         }
                }
		change=0;
	}		
}
