# Supplementary material for: Optogenetics enables real-time spatiotemporal control over spiral wave dynamics in an excitable cardiac system
Source: eLife. 2018 Sep 27;7:e41076. doi: 10.7554/eLife.41076 (PMC6195347; doi:10.7554/eLife.41076)
Supplement: Source data 1. [file elife-41076-data1.gz › Source_code/varidef.h]

		/*|||||||||||||||||||||||||||||||||||||||||||||||||||||||||||*/
		/*|||||		    DEFINITION OF VARIABLES		|||||*/
		/*|||||||||||||||||||||||||||||||||||||||||||||||||||||||||||*/

/************* File pointers ***************/

FILE *pet_inp[200],*light_inp[200],*het_inp[200],*V_out[200],*Tser[5],*tiptable[200];
FILE *V_in[200],*d_in[200],*f_in[200],*fCa_in[200],*b_in[200],*g_in[200],*y_in[200];
FILE *r_in[200],*s_in[200],*sslow_in[200],*ua_in[200],*ui_in[200],*Xr_in[200],*Xs1_in[200],*Xs2_in[200];
FILE *m_in[200],*h_in[200],*j_in[200],*Po1_in[200],*Po2_in[200],*PC2_in[200];
FILE *CaNSR_in[200],*CaJSR_in[200],*Na_in[200],*K_in[200];
FILE *Ca_in[200],*O1_in[200],*O2_in[200],*C1_in[200],*C2_in[200],*p_in[200];
FILE *f0, *rkv_in[200], *skv_in[200];

FILE *V1_out[200],*d_out[200],*f_out[200],*fCa_out[200],*b_out[200],*g_out[200],*y_out[200];
FILE *r_out[200],*s_out[200],*sslow_out[200],*ua_out[200],*ui_out[200],*Xr_out[200],*Xs1_out[200],*Xs2_out[200];
FILE *m_out[200],*h_out[200],*j_out[200],*Po1_out[200],*Po2_out[200],*PC2_out[200];
FILE *CaNSR_out[200],*CaJSR_out[200],*Na_out[200],*K_out[200];
FILE *Ca_out[200],*O1_out[200],*O2_out[200],*C1_out[200],*C2_out[200],*p_out[200];
FILE *rkv_out[200], *skv_out[200];

/***** VARIABLES FOR PARALLELIZATION *****/

int mypoints;
int myrank,numProcs,start_rank,end_rank;
double MPI_Wtime();
double starttime,endtime;
int myStarti,myEndi;
int start_rank,end_rank;
int leftProc,rightProc;
char filename[500];

/************* Counters and miscellaneous variables **************/

int t, tmax, n, cn1, count, flag, i,l,counter;
int *cable5, *cable6, *cable7, *cable8;
double *cable1, *cable2, *cable3, *cable4, ***hetero;
int location1, location2, location3, location4, location5;
int loc1, loc2, loc3, loc4, loc5, **pet;
int r1, r2, r3, r4, r5, num, num1, pacing, NIF1, NIF2;
static int first=0;
double xy[2],time1;

/************* Counters and miscellaneous variables **************/

int r1, r2, r3, r4, r5, num, num1, pacing;

/**** Voltage ****/

double **V,**V1,**Vold,**Vnew,I_ion,I_ionf,D_11,D_22;
double gridpt_x, gridpt_y;

/**** Fast Na+ current ****/

double INa,**G_Na;
double **m, **h, **j;
double alpha_m,beta_m,alpha_h,beta_h,alpha_j,beta_j;
double m_inf, h_inf, j_inf;
double tau_m, tau_h, tau_j;
double ENa;

/**** Hyperpolarization-activated current ****/

double IfNa, IfK, If, **G_f;
double **y;
double y_inf;
double tau_y;

/**** Sustained outward K+ current ****/

double IKsus;

/***** Ultra-rapid component *****/

double **G_Kur, **ua, **ui, ua_inf, ui_inf, tau_ua, tau_ui, IKur;

/**** Slow delayed rectifier K+ current ****/

double G_Ks,EKs,IKs;
double **Xs1,**Xs2,Xs1_inf,Xs2_inf,tau_Xs1,tau_Xs2;

/**** Rapid delayed rectifier K+ current ****/

double G_Kr,IKr;
double **Xr,Rr,Xr_inf,tau_Xr;

/**** Time-independent K+ current ****/

double IK1;
double EK;

/**** Transient outward K+ current ****/

double Ito, **G_to;
double **r,**s,**s_slow;
double r_inf, s_inf, sslow_inf;
double tau_r, tau_s, tau_sslow;

/**** L-type Calcium currents ****/

double ICaL, **G_CaL;
double **d,**f,**fCa;
double d_inf, f_inf, fCa_inf;
double tau_d, tau_f, k;
double a_d, b_d, c_d;
double a_fCa, b_fCa, c_fCa;

/**** T-type Calcium current ****/

double ICaT, **G_CaT;
double **b, **g, ECa;
double b_inf, g_inf;
double tau_b, tau_g;

/**** Na+/Ca2+ exchanger current ****/

double INCX;

/****Background Ca2+ and Na+ currents ****/

double **G_Cab, **G_Nab, **G_Kb, ICab, INab, IKb;

/**** Na+/K+ ATPase ****/

double INaK;
double fNaK, sigma;

/**** Constitutively-active KACh current ****/

double IKACh;

/**** Ryanodine receptors ****/

double **P_o1,P_o2,P_C1,P_C2;

/**** Ca2+ fluxes ****/

double J_tr, J_leak, J_rel, J_up, J_CaSR, J_CaSL, K_mRyR;
  
/**** Ca2+ concentrations ****/

double beta_Cai, beta_SR;
double **Ca_i, dCai_dt, **Ca_JSR, **Ca_NSR;

/**** Stimulus current ****/

double **Istim,freq;
int rate,Nspikes;		

/**** Fibroblast current parameters ****/

double IKv_f, **G_Kv, **rkv, **skv;
double rkv_inf, skv_inf, tau_rkv, tau_skv;
double IK1_f, **G_K1, aK1, bK1;
double INaK_f;
double IbNa_f, **G_bNaf;

/**** Photocurrent ****/

double **IChR2;
int ***light, frame_count, frame_flag, NIF;
double **O1,**O2,**C1,**C2;
double G;
//double G_d1;
double **k1,**k2,**p;
int **Lit,change;
