# Supplementary material for: Optogenetics enables real-time spatiotemporal control over spiral wave dynamics in an excitable cardiac system
Source: eLife. 2018 Sep 27;7:e41076. doi: 10.7554/eLife.41076 (PMC6195347; doi:10.7554/eLife.41076)
Supplement: Source data 1. [file elife-41076-data1.gz › Source_code/shell.sh]

mpicc main.c  allocate.c  Calcium_dynamics.c  gating_variables.c  openfiles.c  boundaryC.c   reversal_potentials.c  solve_pdes.c   init_values.c  Ionic_currents.c  stimulus.c  write_output.c  light_pattern.c  -lm  -o nram_2d1.exe
