# Supplementary material for: Optogenetics enables real-time spatiotemporal control over spiral wave dynamics in an excitable cardiac system
Source: eLife. 2018 Sep 27;7:e41076. doi: 10.7554/eLife.41076 (PMC6195347; doi:10.7554/eLife.41076)
Supplement: Source data 1. [file elife-41076-data1.gz › Source_code/stimulus.c]

		/*|||||||||||||||||||||||||||||||||||||||||||||||||||||||||||*/
		/*|||||			STIMULUS PROTOCOL		|||||*/
		/*|||||||||||||||||||||||||||||||||||||||||||||||||||||||||||*/

#include"build.h"

void Apply_stimulus()
{
	int dur;

	dur=duration/dt;
/*
        if(t<=(1400000*interval))
        {
                pacing==1;
        }
        else
        {
                pacing=0;
        }
        if(flag==Nspikes)
        {
                freq=freq+incr_freq;
                flag=1;
                count=1;
        }
        if(fmod(count,rate)==0)
        {
                flag++;
        }

	rate=1000/(dt*freq);

	if(t<=interval && myrank<1 && l>=124 && l<=132 && i<16)
	{
		Istim[i][l]=stim_current;
        }
        else
	{
	        if(fmod(count,rate)<=dur && myrank<1 && l>=124 && l<=132 && i<16)
        	{
                	Istim[i][l]=stim_current;
	        }
        	else
	        {
        	        Istim[i][l]=0.0;
	        }
	}
*/	
	if((t>=stimtime1 && t<=(stimtime1+dur)) && l<=8 && ((myrank==numProcs/2-1 && i>=mypoints-4) || (myrank==numProcs/2 && i<=4)))
	{
		Istim[i][l]=stim_current;
	}
	else
	{
/*		if(t>=stimtime2 && t<=(stimtime2+dur1) && ((l>=y_space/2+70) || (l<y_space/2-70)))
		if(t>=stimtime2 && t<=(stimtime2+2.0*dur1) && ((l>=(y_space/2+40) && l<=(y_space/2+60) && (myrank>=0 && myrank<=3)) || ((l>=y_space/2-50) && myrank==4 && i<=8)))
		{
			Istim[i][l]=stim_current;
		}
		else
		{
*/			Istim[i][l]=0.0;
//		}
	}
}
	
