# Supplementary material for: Optogenetics enables real-time spatiotemporal control over spiral wave dynamics in an excitable cardiac system
Source: eLife. 2018 Sep 27;7:e41076. doi: 10.7554/eLife.41076 (PMC6195347; doi:10.7554/eLife.41076)
Supplement: Source data 1. [file elife-41076-data1.gz › Source_code/Ionic_currents.c]

		/*||||||||||||||||||||||||||||||||||||||||||||||||||||||||||||*/
		/*|||||		    CALCULATE IONIC CURRENTS		 |||||*/
		/*||||||||||||||||||||||||||||||||||||||||||||||||||||||||||||*/

#include"build.h"

void calculate_ionic_currents()
{
	double c1,c2;

// Fast Na+ current

	INa=G_Na[i][l]*pow(m[i][l],3)*h[i][l]*j[i][l]*(V[i][l]-ENa);

// Hyperpolarization-activated current

	IfNa=G_f[i][l]*y[i][l]*(0.2*(V[i][l]-ENa));
	IfK=G_f[i][l]*y[i][l]*(0.8*(V[i][l]-EK));
	If=(IfNa+IfK);

// Ultra-rapid outward K+ current 

       	IKur=G_Kur[i][l]*ua[i][l]*ui[i][l]*(V[i][l]-EK);

// Slow delayed rectifier K+ current

        G_Ks=hetero[12][i][l]*0.0866*(1.0+0.6/(1.0+pow(0.000038/Ca_i[i][l],1.4)));
        IKs=G_Ks*Xs1[i][l]*Xs2[i][l]*(V[i][l]-EKs);

// Rapid delayed rectifier K+ current

        G_Kr=hetero[13][i][l]*0.0005228*sqrt(K_o/5.4);
        IKr=G_Kr*Xr[i][l]*Rr*(V[i][l]-EK);

// Sustained outward K+ current

	IKsus=0.001*(IKur+IKs+IKr);

// Time-independent K+ current

	IK1=hetero[14][i][l]*0.8*(0.0515*(K_o/(K_o+210.0))*(V[i][l]-EK-10)/(0.5+exp(0.025*(V[i][l]-EK-10))));

// Transient outward K+ current

	Ito=0.01*G_to[i][l]*r[i][l]*(0.706*s[i][l]+0.294*s_slow[i][l])*(V[i][l]-EK);

// SL membrane currents

// L-type Ca2+ current

	ICaL=0.8*4.0*G_CaL[i][l]*d[i][l]*f[i][l]*fCa[i][l]*V[i][l]*F*F_RT*(Ca_i[i][l]*exp(2.0*V[i][l]*F_RT)-0.341*Ca_o)/(exp(2.0*V[i][l]*F_RT)-1.0);

// T-type Ca2+ current

	ICaT=G_CaT[i][l]*b[i][l]*g[i][l]*(V[i][l]-ECa+106.5);

// Na+/Ca2+ exchanger current

	c1=pow(Na_i,3)*Ca_o*exp(0.03743*gamma*V[i][l])-pow(Na_o,3)*Ca_i[i][l]*exp(0.03743*(gamma-1)*V[i][l]);
	c2=1.0+d_NCX*(pow(Na_o,3)*Ca_i[i][l]+pow(Na_i,3)*Ca_o);
	INCX=hetero[15][i][l]*0.6*k_NCX*c1/c2;

// Background Ca2+ and Na+ currents

	ICab=G_Cab[i][l]*(V[i][l]-ECa);
	INab=0.01*G_Nab[i][l]*(V[i][l]-ENa);
        IKb=0.001*G_Kb[i][l]*(V[i][l]-EK);

// Na+/K+ ATPase

	INaK=hetero[16][i][l]*1.2*INaK_max*fNaK/((1.0+pow(K_mNai/Na_i,n_NaK))*(1.0+K_mKo/K_o));

// Constitutively active KACh current 

	IKACh=hetero[17][i][l]*((5.5/(1.0+(9.13652/pow(ACh,0.477811))))*(0.0517+(0.4516/(1.0+exp((V[i][l]+105.0)/17.18))))*(V[i][l]-EK));

// Photocurrent

        if(Lit[i][l]==1)
        {
                IChR2[i][l]=hetero[18][i][l]*G_ChR2*(V[i][l]-EChR2)*(O1[i][l] + Ogamma*O2[i][l]);
        }
        else
        {
                IChR2[i][l]=0.0;
        }
}
void calculate_ionic_currents_for_fibroblasts()
{
// Kv current

	IKv_f=G_Kv[i][l]*rkv[i][l]*skv[i][l]*(V[i][l]-EK);

// inward rectifier

	IK1_f=G_K1[i][l]*aK1*(V[i][l]-EK)/(aK1+bK1);

// Na+/K+ pump current

	INaK_f=hetero[19][i][l]*INaK_maxf*(K_o/(K_o+K_mKf))*(pow(Na_i,1.5)/(pow(Na_i,1.5)+pow(K_mNaf,1.5)))*(V[i][l]+150.0)/(V[i][l]+200.0);

// Na+ background current

	IbNa_f=G_bNaf[i][l]*(V[i][l]-ENa);
}
