# Supplementary material for: Optogenetics enables real-time spatiotemporal control over spiral wave dynamics in an excitable cardiac system
Source: eLife. 2018 Sep 27;7:e41076. doi: 10.7554/eLife.41076 (PMC6195347; doi:10.7554/eLife.41076)
Supplement: Source data 1. [file elife-41076-data1.gz › Source_code/boundaryC.c]

		/*|||||||||||||||||||||||||||||||||||||||||||||||||||||*/
		/*|||||		   BOUNDARY CONDITIONS		  |||||*/
		/*|||||||||||||||||||||||||||||||||||||||||||||||||||||*/

#include "build.h"

void Apply_Boundary_Conditions()
{
                /*|||||||||||||||||||||||||||||||||||||||||||||||||||||||||||||||||*/
                /*|||||         (Neumann boundary conditions are used)        |||||*/
                /*|||||||||||||||||||||||||||||||||||||||||||||||||||||||||||||||||*/

/*********** Y-boundary ************/

        for(i=1;i<=mypoints;i++)
        {
                V[i][0]=V[i][2];
                V[i][y_space+1]=V[i][y_space-1];

		pet[i][0]=pet[i][2];
		pet[i][y_space+1]=pet[i][y_space-1];
        }
}
void extra_boundary_conditions()
{
/************ X-boundary ***********/

        if(myrank==0)
        {
                for(l=1;l<=y_space;l++)
                {
                        V[0][l]=V[2][l];
			pet[0][l]=pet[2][l];
                }
        }
        if(myrank==numProcs-1)
        {
                for(l=1;l<=y_space;l++)
                {
                        V[mypoints+1][l]=V[mypoints-1][l];
			pet[mypoints+1][l]=pet[mypoints-1][l];
                }
        }
             /*|||||||||||||||||||||||||||||||||||||||||||||||||||||||||||||||||||*/
             /*|||||          BOUNDARY OF THE CIRCULAR PETRIDISH             |||||*/
             /*|||||||||||||||||||||||||||||||||||||||||||||||||||||||||||||||||||*/

	for(i=1;i<=mypoints;i++)
	{
		for(l=1;l<=y_space;l++)
		{	
	        	if(pet[i][l-1]==1 && pet[i][l]==1 && pet[i][l+1]==0)
	        	{
        		        V[i][l+1]=V[i][l-1];
		        }
		        if(pet[i][l-1]==0 && pet[i][l]==1 && pet[i][l+1]==1)
		        {
                		V[i][l-1]=V[i][l+1];
		        }
		        if(pet[i-1][l]==0 && pet[i][l]==1 && pet[i+1][l]==1)
		        {
                		V[i-1][l]=V[i+1][l];
		        }
		        if(pet[i-1][l]==1 && pet[i][l]==1 && pet[i+1][l]==0)
		        {	
                		V[i+1][l]=V[i-1][l];
		        }
			if(pet[i-1][l]==0 && pet[i][l]==1 && pet[i+1][l]==0)
			{
				V[i-1][l]=V[i][l];
				V[i+1][l]=V[i][l];
			}
			if(pet[i][l-1]==0 && pet[i][l]==1 && pet[i][l+1]==0)
                        {
                                V[i][l-1]=V[i][l];
                                V[i][l+1]=V[i][l];
                        }
		}
	}
}
