# Supplementary material for: Optogenetics enables real-time spatiotemporal control over spiral wave dynamics in an excitable cardiac system
Source: eLife. 2018 Sep 27;7:e41076. doi: 10.7554/eLife.41076 (PMC6195347; doi:10.7554/eLife.41076)
Supplement: Source data 1. [file elife-41076-data1.gz › Source_code/allocate.c]

	/*|||||||||||||||||||||||||||||||||||||||||||||||||||||||||||||||||||||||||||||*/
	/*|||||			ALLOCATE MEMORY TO ALL 2D VARIABLES		  |||||*/
	/*|||||||||||||||||||||||||||||||||||||||||||||||||||||||||||||||||||||||||||||*/

#include"build.h"

void Allocate_memory()
{
	int x1,x2;

	x1=mypoints+2;
	x2=y_space+2;

        V=allocate_2d_array(x1,x2);
        V1=allocate_2d_array(x1,x2);
        Vold=allocate_2d_array(x1,x2);
        Vnew=allocate_2d_array(x1,x2);
        pet=allocate_2d_int_array(x1,x2);
        Lit=allocate_2d_int_array(x1,x2);
        light=allocate_3d_int_array(x1,x2,36);
	hetero=allocate_3d_array(50,x1,x2);

        m=allocate_2d_array(x1,x2);
        h=allocate_2d_array(x1,x2);
        j=allocate_2d_array(x1,x2);
        d=allocate_2d_array(x1,x2);
        f=allocate_2d_array(x1,x2);
        fCa=allocate_2d_array(x1,x2);
        r=allocate_2d_array(x1,x2);
        s=allocate_2d_array(x1,x2);
        s_slow=allocate_2d_array(x1,x2);
        ua=allocate_2d_array(x1,x2);
        ui=allocate_2d_array(x1,x2);
        b=allocate_2d_array(x1,x2);
        g=allocate_2d_array(x1,x2);
        y=allocate_2d_array(x1,x2);
        Xr=allocate_2d_array(x1,x2);
        Xs1=allocate_2d_array(x1,x2);
        Xs2=allocate_2d_array(x1,x2);
        O1=allocate_2d_array(x1,x2);
        O2=allocate_2d_array(x1,x2);
        C1=allocate_2d_array(x1,x2);
        C2=allocate_2d_array(x1,x2);
        p=allocate_2d_array(x1,x2);
        rkv=allocate_2d_array(x1,x2);
        skv=allocate_2d_array(x1,x2);
        k1=allocate_2d_array(x1,x2);
        k2=allocate_2d_array(x1,x2);

        Ca_i=allocate_2d_array(x1,x2);
        Ca_NSR=allocate_2d_array(x1,x2);
        Ca_JSR=allocate_2d_array(x1,x2);

        Istim=allocate_2d_array(x1,x2);
        IChR2=allocate_2d_array(x1,x2);

        G_CaL=allocate_2d_array(x1,x2);
        G_CaT=allocate_2d_array(x1,x2);
        G_Nab=allocate_2d_array(x1,x2);
        G_Cab=allocate_2d_array(x1,x2);
        G_Kb=allocate_2d_array(x1,x2);
        G_Na=allocate_2d_array(x1,x2);
        G_f=allocate_2d_array(x1,x2);
        G_to=allocate_2d_array(x1,x2);
        G_Kur=allocate_2d_array(x1,x2);
        G_Kv=allocate_2d_array(x1,x2);
        G_K1=allocate_2d_array(x1,x2);
        G_bNaf=allocate_2d_array(x1,x2);

        cable1=allocate_1d_array(x1*x2);
        cable2=allocate_1d_array(x1*x2);
        cable3=allocate_1d_array(x1*x2);
        cable4=allocate_1d_array(x1*x2);

        cable5=allocate_1d_int_array(x1*x2);
        cable6=allocate_1d_int_array(x1*x2);
        cable7=allocate_1d_int_array(x1*x2);
        cable8=allocate_1d_int_array(x1*x2);

        P_o1=allocate_2d_array(x1,x2);
}
int *allocate_1d_int_array(int n)
{
        int *ptr;

        ptr=(int *)malloc(n*sizeof(int));
        if (ptr==NULL)
        {
                printf("Error allocating memory!\n");
        }
	memset(ptr,0,n*sizeof(int));
        return(ptr);
}
/* Allocate 1-dimensional array. */
double *allocate_1d_array(int n)
{
   	double *ptr;

   	ptr = (double *) malloc(n * sizeof(double));
	if (ptr==NULL)
        {
                printf("Error allocating memory!\n");
        }
        memset(ptr,0,n*sizeof(double));

	return(ptr);
}
double **allocate_2d_array(int x, int y1)
{
        int loop1;
        double **ptr;

/* create first subscript */
        ptr = (double **) malloc (x * sizeof (double *));

        if (!ptr)
        {
                printf ("\n\nError!  Allocation failure\n\n");
                exit (1);
        }

/* create second subscript */
        for (loop1 = 0; loop1 < x; loop1++)
        {
                ptr[loop1] = (double *) malloc (y1 * sizeof (double));

                if (!ptr[loop1])
                {
                        printf ("\n\nError!  Allocation failure\n\n");
                        exit (1);
                }
		memset(ptr[loop1],0.0,y1*sizeof(double));
        }
        return(ptr);
}
int **allocate_2d_int_array(int x, int y1)
{
        int loop1;
        int **ptr;

/* create first subscript */
        ptr = (int **) malloc (x * sizeof (int *));

        if (!ptr)
        {
                printf ("\n\nError!  Allocation failure\n\n");
                exit (1);
        }

/* create second subscript */
        for (loop1 = 0; loop1 < x; loop1++)
        {
                ptr[loop1] = (int *) malloc (y1 * sizeof (int));

                if (!ptr[loop1])
                {
                        printf ("\n\nError!  Allocation failure\n\n");
                        exit (1);
                }
		memset(ptr[loop1],0,y1*sizeof(int));
        }
        return(ptr);
}
double ***allocate_3d_array(int x, int y1, int z)
{
        int loop1, loop2;
        double ***ptr;

/* create first subscript */
        ptr = (double ***) malloc (x * sizeof (double **));

        if (!ptr)
        {
                printf ("\n\nError!  Allocation failure\n\n");
                exit (1);
        }

/* create second subscript */
        for (loop1 = 0; loop1 < x; loop1++)
        {
                ptr[loop1] = (double **) malloc (y1 * sizeof (double *));

                if (!ptr[loop1])
                {
                        printf ("\n\nError!  Allocation failure\n\n");
                        exit (1);
                }

/* create third subscript */
                for (loop2 = 0; loop2 < y1; loop2++)
                {
                        ptr[loop1][loop2] = (double *) malloc (z * sizeof (double));

                        if (!ptr[loop1][loop2])
                        {
                                printf ("\n\nError!  Allocation failure\n\n");
                                exit (1);
                        }
			memset(ptr[loop1][loop2],0,z*sizeof(double));
                }
        }
        return(ptr);
}
int ***allocate_3d_int_array(int x, int y1, int z)
{
        int loop1, loop2;
        int ***ptr;

/* create first subscript */
        ptr = (int ***) malloc (x * sizeof (int **));

        if (!ptr)
        {
                printf ("\n\nError!  Allocation failure\n\n");
                exit (1);
        }

/* create second subscript */
        for (loop1 = 0; loop1 < x; loop1++)
        {
                ptr[loop1] = (int **) malloc (y1 * sizeof (int *));

                if (!ptr[loop1])
                {
                        printf ("\n\nError!  Allocation failure\n\n");
                        exit (1);
                }

/* create third subscript */
                for (loop2 = 0; loop2 < y1; loop2++)
                {
                        ptr[loop1][loop2] = (int *) malloc (z * sizeof (int));

                        if (!ptr[loop1][loop2])
                        {
                                printf ("\n\nError!  Allocation failure\n\n");
                                exit (1);
                        }
                        memset(ptr[loop1][loop2],0,z*sizeof(int));
                }
        }
        return(ptr);
}
