# Supplementary material for: Optogenetics enables real-time spatiotemporal control over spiral wave dynamics in an excitable cardiac system
Source: eLife. 2018 Sep 27;7:e41076. doi: 10.7554/eLife.41076 (PMC6195347; doi:10.7554/eLife.41076)
Supplement: Source data 1. [file elife-41076-data1.gz › Source_code/main.c]

	/*||||||||||||||||||||||||||||||||||||||||||||||||||||||||||||||||||||||*/
	/*|||||		MAIN PROGRAM FOR THE 2D KORHONEN MODEL OF RAT	   |||||*/
	/*|||||		  VENTRICULAR MYOCYTE WITH DIFFUSE FIBROSIS	   |||||*/
	/*||||||||||||||||||||||||||||||||||||||||||||||||||||||||||||||||||||||*/

#include"build.h"

int main(int argc, char *argv[])
{
        /*||||||||||||||||||||||||||||||||||||||||||||||||||||||||||||||||||||||||||||||||||*/
        /*|||||                     INITIALIZING  PARALLELIZATION                      |||||*/
        /*||||||||||||||||||||||||||||||||||||||||||||||||||||||||||||||||||||||||||||||||||*/

        MPI_Init(&argc,&argv);
        MPI_Comm_size(MPI_COMM_WORLD,&numProcs);
        MPI_Comm_rank(MPI_COMM_WORLD,&myrank);
        MPI_Status status;

        starttime=MPI_Wtime();

/*********** NUMBER OF INTERIOR GRID POINTS ALLOCATED TO EACH PROCESSOR ************/

        mypoints=x_space/numProcs;

        if(myrank<(x_space%numProcs))
        {
                mypoints++;
                myStarti=myrank*mypoints+1;
        }
        else{
                myStarti=myrank*mypoints+1+(x_space%numProcs);
        }
        myEndi=myStarti+mypoints-1;

/********************** Assigning neighbours to each processor *********************/
        rightProc=myrank+1;
        if(rightProc==numProcs)
                rightProc=MPI_PROC_NULL;
        leftProc=myrank-1;
        if(leftProc==-1)
                leftProc=MPI_PROC_NULL;

/****************** Allocating memory to the different variables *******************/

        Allocate_memory();

/******LOCATING STORAGE PROCS FOR TIMESERIES FILES******/

        location1=x_space/4;
        location2=x_space/2;
        location3=3*y_space/4;
        location4=3*y_space/4;
        location5=x_space/4;

        r1=location1/mypoints;
        r2=location2/mypoints;
        r3=location3/mypoints;
        r4=location4/mypoints;
        r5=location5/mypoints;

        loc1=location1-(r1*mypoints)+1;
        loc2=location2-(r2*mypoints)+1;
        loc3=location3-(r3*mypoints)+1;
        loc4=location4-(r4*mypoints)+1;
        loc5=location5-(r5*mypoints)+1;

	Open_files_for_input();

        Open_Timeseries_files();

                /*||||||||||||||||||||||||||||||||||||||||||||||||||||||||||||||||*/
                /*|||||            INITIALIZING NUMERICAL VALUES             |||||*/
                /*||||||||||||||||||||||||||||||||||||||||||||||||||||||||||||||||*/

	Read_initial_values();

                /*|||||||||||||||||||||||||||||||||||||||||||||||||||||||||||||||||||*/
                /*|||||                     TIME EVOLUTION                      |||||*/
                /*|||||||||||||||||||||||||||||||||||||||||||||||||||||||||||||||||||*/

       	for(t=1;t<=tmax;t++)
        {
		Light_module();

       	        if(t%interval==0)
               	{
                       	Open_files_for_outputs();
                }

       	        for(i=1;i<=mypoints;i++)
               	{
                       	for(l=1;l<=y_space;l++)
                        {
       	                       V[i][l]=V1[i][l];
               	        }
                }

                /*|||||||||||||||||||||||||||||||||||||||||||||||||||||||||||||||||||*/
                /*|||||                  BOUNDARY CONDITIONS                    |||||*/
                /*|||||||||||||||||||||||||||||||||||||||||||||||||||||||||||||||||||*/

       	        Apply_Boundary_Conditions();

                /*||||||||||||||||||||||||||||||||||||||||||||||||||||||||||||||||||*/
                /*|||||              GENERATING PHANTOM POINTS                 |||||*/
                /*||||||||||||||||||||||||||||||||||||||||||||||||||||||||||||||||||*/

		num=0;
		num1=0;
	
		for(l=0;l<=y_space+1;l++)
		{
			cable1[num]=V[1][l];
			cable3[num]=V[mypoints][l];
			num=num+1;	
		}	
		if((myrank%2))
		{
			MPI_Send(cable1,y_space+2,MPI_DOUBLE,leftProc,0,MPI_COMM_WORLD);
			MPI_Send(cable3,y_space+2,MPI_DOUBLE,rightProc,0,MPI_COMM_WORLD);
			MPI_Recv(cable2,y_space+2,MPI_DOUBLE,leftProc,0,MPI_COMM_WORLD,&status);
			MPI_Recv(cable4,y_space+2,MPI_DOUBLE,rightProc,0,MPI_COMM_WORLD,&status);
		}	
		else
		{
			MPI_Recv(cable2,y_space+2,MPI_DOUBLE,leftProc,0,MPI_COMM_WORLD,&status);
			MPI_Recv(cable4,y_space+2,MPI_DOUBLE,rightProc,0,MPI_COMM_WORLD,&status);
			MPI_Send(cable1,y_space+2,MPI_DOUBLE,leftProc,0,MPI_COMM_WORLD); 
			MPI_Send(cable3,y_space+2,MPI_DOUBLE,rightProc,0,MPI_COMM_WORLD);
		}
		for(l=0;l<=y_space+1;l++)
		{
			V[0][l]=cable2[num1];
			V[mypoints+1][l]=cable4[num1];
			num1=num1+1;
		}
	
		MPI_Barrier(MPI_COMM_WORLD);
/********************* Pass petridish **********************/

                num=0;
       	        num1=0;
	
       	        for(l=0;l<=y_space+1;l++)
               	{
                       	cable5[num]=pet[1][l];
                        cable7[num]=pet[mypoints][l];
       	                num=num+1;
               	}
                if((myrank%2))
       	        {	
               	        MPI_Send(cable5,(y_space+2),MPI_INT,leftProc,0,MPI_COMM_WORLD);
                       	MPI_Send(cable7,(y_space+2),MPI_INT,rightProc,0,MPI_COMM_WORLD);
                        MPI_Recv(cable6,(y_space+2),MPI_INT,leftProc,0,MPI_COMM_WORLD,&status);
       	                MPI_Recv(cable8,(y_space+2),MPI_INT,rightProc,0,MPI_COMM_WORLD,&status);
               	}
                else
       	        {
               	        MPI_Recv(cable6,(y_space+2),MPI_INT,leftProc,0,MPI_COMM_WORLD,&status);
                       	MPI_Recv(cable8,(y_space+2),MPI_INT,rightProc,0,MPI_COMM_WORLD,&status);
                        MPI_Send(cable5,(y_space+2),MPI_INT,leftProc,0,MPI_COMM_WORLD);
       	                MPI_Send(cable7,(y_space+2),MPI_INT,rightProc,0,MPI_COMM_WORLD);
               	}
                for(l=0;l<=y_space+1;l++)
       	        {
               	        pet[0][l]=cable6[num1];
                       	pet[mypoints+1][l]=cable8[num1];
                        num1=num1+1;
       	        }
               	MPI_Barrier(MPI_COMM_WORLD);

                /*|||||||||||||||||||||||||||||||||||||||||||||||||||||||||||||||||||*/
                /*|||||           COMPUTING CURRENTS & GATING VARIABLES         |||||*/
                /*|||||||||||||||||||||||||||||||||||||||||||||||||||||||||||||||||||*/

		extra_boundary_conditions();
	
       	        for(i=1;i<=mypoints;i++)
               	{
                       	for(l=1;l<=y_space;l++)
                        {
				if(pet[i][l]==1)
				{
					D_11=D_par;
					D_22=D_perp;
				}
				else
				{
					if(pet[i][l]==2)
					{
						D_11=Dff_par;
						D_22=Dff_perp;
					}
					else
					{
						D_11=0.0;
						D_22=0.0;
					}
				}
                                if(pet[i][l]!=0)
                                {
                                        Apply_stimulus();
                                }
	        /*||||||||||||||||||||||||||||||||||||||||||||||||||||||||||||||||||||*/
	        /*|||||             CURRENTS AND CELLULAR DYNAMICS               |||||*/
	        /*||||||||||||||||||||||||||||||||||||||||||||||||||||||||||||||||||||*/

                                if(pet[i][l]==1)
       	                        {
					calculate_reversal_potentials();

					calculate_gating_variables();
	
					calculate_ionic_currents();

					Calcium_dynamics();

        /*|||||||||||||||||||||||||||||||||||||||||||||||||||||||||||||||||||||||||||||||||||*/
        /*|||||                         Total ionic curent I_ion                        |||||*/
        /*|||||||||||||||||||||||||||||||||||||||||||||||||||||||||||||||||||||||||||||||||||*/

					I_ion=ICaL+ICaT+INCX+ICab+INab+INaK+INa+If+IK1+Ito+IKsus+IKb+IKACh+IChR2[i][l];
				}							
				else if(pet[i][l]==2)
				{
/*					calculate_gating_variables_for_fibroblasts();

					calculate_ionic_currents_for_fibroblasts();

					I_ionf=IKv_f+IK1_f+INaK_f+IbNa_f;
*/					I_ionf=0.0;
				}
       	/*|||||||||||||||||||||||||||||||||||||||||||||||||||||||||||||||||||||||||||||||||||*/
        /*||||||||                 Computing Transmembrane potential                 ||||||||*/
        /*|||||||||||||||||||||||||||||||||||||||||||||||||||||||||||||||||||||||||||||||||||*/

				if(pet[i][l]!=0)
				{
					Time_evolution_of_variables();
				}
             			if(t%interval==0)
		                {
                			n=t/interval-1;
		                        fwrite(&V[i][l],sizeof(double),1,V_out[myrank]);
               			}
			}
		}
		count++;
/**************************************************************************************************************/

       	        if(t%interval==0)
               	{
                       	fclose(V_out[myrank]);
                }
     	        if(myrank==r2)
               	{
                       	fwrite(&V[loc2][location2],sizeof(double),1,Tser[0]);
                }
       	        if(myrank==r1)
               	{
                       	fwrite(&V[loc1][location1],sizeof(double),1,Tser[1]);
                        fwrite(&V[loc5][location3],sizeof(double),1,Tser[2]);
       	        }
                if(myrank==r3)
               	{
       	                fwrite(&V[loc3][location5],sizeof(double),1,Tser[3]);
               	        fwrite(&V[loc4][location4],sizeof(double),1,Tser[4]);
                }
       	}
/**************************END OF TIME ITERATION LOOP******************************/
        Open_files_for_final_recording();
        Write_outputs();

        endtime=MPI_Wtime();
        MPI_Finalize();
}
