# Supplementary material for: Optogenetics enables real-time spatiotemporal control over spiral wave dynamics in an excitable cardiac system
Source: eLife. 2018 Sep 27;7:e41076. doi: 10.7554/eLife.41076 (PMC6195347; doi:10.7554/eLife.41076)
Supplement: Source data 1. [file elife-41076-data1.gz › Source_code/constants.h]

			/*||||||||||||||||||||||||||||||||||||||||||||||||*/
			/*|||||		   MODEL CONSTANTS           |||||*/
			/*||||||||||||||||||||||||||||||||||||||||||||||||*/
#define first_time 1

// Structural and environmental parameters of the model

#define radius (1.54/2.0)               // of petridish that contains fibroblasts
#define F 96.5				// C/mmol
#define R 8.314				// J/mol-K
#define T 310.0				// K
#define C_m 1.0				// microF/cm^2
#define pi (4.0*atan(1))

#define r_nucleus 5.7934		// micrometer
#define r_SR 6.0			// micrometer
#define r_SL 10.5			// micrometer
#define A_cap (4.0*pi*pow(r_SL,2)*pow(10,-8))	// cm^2

#define V_SR (0.043*1.5*1.4)					// pl
#define V_NSR (0.9*V_SR)					// pl
#define V_JSR (V_SR-V_NSR)					// pl
#define V_myo 4.0*pi*(pow(r_SL,3)-pow(r_SR,3))/(3.0*1000.0)		// pl

// User-defined parameters

#define RT_F (R*T/F)
#define F_RT (1.0/RT_F)
#define dt 0.02			// ms
#define maxtime 5.0		 	// s
#define dx 0.00625			// cm
#define dy 0.00625			// cm
#define x_space 256 
#define y_space 256 
#define interval 200
#define light_on (0*interval)		// iteration number
#define light_off (40000*interval)		// iteration number
#define Q10Na 1.8
#define Q10Ca 1.8
#define Q10K 1.8

// Channel Rhodopsin parameters

#define G_ChR2 2.0                // mS/cm^2   Trayanova
#define Ogamma 0.1
#define Ee 3.0          	             // mW/mm^2 Irradiance	// Use 2.6 for single cell measurements
#define w_loss 0.76
#define tau_ChR2 1.3                    // ms
#define S0 0.5*(1+tanh(120*(Ee-0.1)))
#define eps1 0.8535
#define eps2 0.14
#define lambda 470                      // nm
#define G_d1 0.1
#define G_d2 0.05
#define G_r 0.004
#define Flux (0.00006*Ee*lambda*w_loss)			// Trayanova
#define phi0 0.024
#define e12 (0.011+0.005*log10(Ee/phi0))		// Trayanova
#define e21 (0.008+0.004*log10(Ee/phi0))		// Trayanova
#define EChR2 0.0
#define RPMS 0.001					// Rotations per milliseconds
#define number_of_frames RPMS*360/10    		// 1 full rotation = 360 degrees; each frame is 10 degree rotated.

// Diffusion

#define D_par (0.00012/2.75)
#define D_perp (0.00012/2.75)
#define Dff_par (0.0003/2.75)
#define Dff_perp (0.0003/2.75)

// Fibroblast parameters

#define G_fibro 0.093
#define G_gap 0.5                       // mS/microF
#define C_ftot1 6.3*pow(10,-6)          // microF
#define V_fibro -20.0 
#define Dmf (G_gap*C_ftot1/C_m)
#define Dfm (G_gap)
#define INaK_maxf 2.002			// pA/pF
#define K_mKf 1.0			// mM
#define K_mNaf 11.0			// mM

// Extracellular ionic-concentrations

#define Ca_o 1796.0			// microM
#define Na_o 154578.0			// microM
#define K_o 5400.0			// microM

// Intracellular ionic-concentrations

#define Na_i 13818.5982638
#define K_i 130953.3914836

// Stimulus protocol

#define stim_current -100.0		// pA
#define duration 1.0			// ms
#define incr_freq 0.1			// Hz (applicable only when pacing=1)
#define stimtime1 (0*interval)			// iterations (for real time in ms, multiply by dt)
#define stimtime2 (stimtime1 + 32*interval)			// iterations (for real time in ms, multiply by dt)
#define dur1 (0.5/dt)

// Parameters of the SL membrane curents

#define k_NCX 1.1340*pow(10,-16)         // pA/(pF(microM)^4)
#define d_NCX pow(10,-16)               // (microM)^-4
#define gamma 0.5
#define INaK_max 3.1993               // pA/pF
#define K_mNai 18600.0                  // microM
#define n_NaK 3.2
#define K_mKo 1500.0                    // microM
#define k_f 0.023761                    // ms^-1
#define k_b 0.036778                    // ms^-1
#define IpCa_max 0.2                    // pA/pF
#define K_mpCa 0.5                      // microM
#define P_NaK 0.01833
#define ACh 1.0				// microM

// Sarcoplasmic reticulum parameters

#define k_RyR 0.005                      // ms^-1
#define k_open 1.0                      // ms^-1
#define k_close 0.16                    // ms^-1
#define Vmaxf 0.9996                    // ms^-1
#define Vmaxr Vmaxf
#define K_mf 0.5                        // microM
#define K_mr 3500.0                       // microM
#define Hf 2.0
#define Hr Hf
#define k_leak 5*pow(10,-6)             // ms^-1
#define tau_tr 200                      // ms
#define K_mup 0.5                       // microM
#define tau_fCa (10.0/Q10Ca)

// Cytosol parameters

#define delta_r 0.1                     // microM
#define TRPN_tot 35.0                   // microM
#define K_mTRPN 0.5                     // microM
#define CMDN_tot 50.0                   // microM
#define K_mCMDN 2.38                    // microM
#define CSQN_tot 24750.0                // microM
#define K_mCSQN 800.0                   // microM
#define D_Ca 7.0                        // micron^2/ms

#define N 4
#define nu1 (0.01*3/3)
#define k_a_plus 1
#define k_a_minus 0.16
#define N1 24
#define V_iso -60.0
#define mthreshold 0.002
