# Supplementary material for: Optogenetics enables real-time spatiotemporal control over spiral wave dynamics in an excitable cardiac system
Source: eLife. 2018 Sep 27;7:e41076. doi: 10.7554/eLife.41076 (PMC6195347; doi:10.7554/eLife.41076)
Supplement: Source data 1. [file elife-41076-data1.gz › Source_code/gating_variables.c]

		/*|||||||||||||||||||||||||||||||||||||||||||||||||||||||||||*/
		/*|||||			GATING VARIABLES		|||||*/
		/*|||||||||||||||||||||||||||||||||||||||||||||||||||||||||||*/

#include"build.h"

void calculate_gating_variables()
{
	double c1,c2,s1,s2;

// For Fast Sodium current

        alpha_m=0.32*(V[i][l]+47.13)/(1.0-exp(-0.1*(V[i][l]+47.13)));
        beta_m=0.056*exp(-V[i][l]/11.0);

        if(V[i][l]<-40.0)
        {
                alpha_h=0.135*exp(-(V[i][l]+70.0)/6.8);
                beta_h=3.56*exp(0.079*V[i][l])+3.1*pow(10,5)*exp(0.35*V[i][l]);
                alpha_j=2.0*(-1.2714*pow(10,5)*exp(0.2444*V[i][l])-3.474*pow(10,-5)*exp(-0.04391*V[i][l]))*(V[i][l]+37.78)/(1.0+exp(0.311*(V[i][l]+79.23)));
                beta_j=0.1212*exp(-0.01052*V[i][l])/(1+exp(-0.1378*(V[i][l]+40.14)));
        }
        else
        {
                alpha_h=0.0;
                beta_h=1.0/(0.13*(1+exp(-(V[i][l]+10.66)/11.1)));
                alpha_j=0.0;
                beta_j=0.3*exp(-2.535*pow(10,-7)*V[i][l])/(1.0+exp(-0.1*(V[i][l]+32.0)));
        }

        m_inf=1.0/(1.0+exp((37.0+V[i][l])/(-6.8)));

	h_inf=1.0/(1.0+exp((78.0+V[i][l])/7.8));
	tau_m=1.0/(alpha_m+beta_m);
        if(V[i][l]<-40.0)
	        tau_h=0.06/(alpha_h+beta_h)+1.5;
        else
               	tau_h=0.75/(alpha_h+beta_h)+0.15;
	tau_j=1.0/(alpha_j+beta_j);
	j_inf=h_inf;

// For Hyperpolarization activated current

	y_inf=1.0/(1.0+exp((V[i][l]+78.65)/6.33));
	tau_y=1000.0/(0.11885*exp((V[i][l]+75.0)/28.37)+0.56236*exp((V[i][l]+75.0)/(-14.19)));

// For ultra-rapid K+ current

        ua_inf=1.0/(1.0+exp(-(V[i][l]+12.5)/25.0));		
        tau_ua=(0.493*exp(-0.0629*V[i][l])+2.058);

        ui_inf=1.0/(1.0+exp((V[i][l]-100.0)/5.7));
        tau_ui=1200.0-170.0/(1+exp((V[i][l]+45.2)/5.7));

// For Slow delayed rectifier K+ current

        Xs1_inf=1.0/(1.0+exp(-(V[i][l]-10.0)/20.0));
        Xs2_inf=Xs1_inf;

        c1=7.19*pow(10,-5)*(V[i][l]+30.0)/(1.0-exp(-0.148*(V[i][l]+30.0)));
        c2=1.31*pow(10,-4)*(V[i][l]+30.0)/(exp(0.0687*(V[i][l]+30.0))-1.0);
        tau_Xs1=1.0/(c1+c2);
        tau_Xs2=4.0*tau_Xs1;

// For Rapid delayed rectifier K+ current

        Xr_inf=1.0/(1.0+exp(-(V[i][l]+12.5)/10.0));
        tau_Xr=1.0/((0.00138*(V[i][l]+14.2)/(1.0-exp(-0.123*(V[i][l]+14.2))))+(0.00061*(V[i][l]+38.9)/(exp(0.145*(V[i][l]+38.9))-1.0)));
        Rr=1.0/(1.0+exp((V[i][l]+9.0)/22.4));

// For Transient-outward K+ current 

	r_inf=1.0/(1.0+exp(-(V[i][l]+3.0)/12.0));
	s_inf=1.0/(1.0+exp((V[i][l]+31.97156)/4.64291));
	sslow_inf=s_inf;

	tau_r=1000.0/(45.16*exp(0.03577*(V[i][l]+50.0))+98.9*exp(-0.1*(V[i][l]+38.0)));
	tau_s=1000.0*(0.35*exp(-1.0*pow(((V[i][l]+70.0)/15.0),2))+0.035)-26.9;
	tau_sslow=1000.0*(3.7*exp(-1.0*pow(((V[i][l]+70.0)/30.0),2))+0.035)+37.4;

// For SL membrane currents

// L-type Ca2+ current

        d_inf=1.0/(1.0+exp((-1.8-V[i][l])/8.6));                       
	a_d=0.25+1.4/(1.0+exp((-35.0-V[i][l])/13.0));
	b_d=1.4/(1.0+exp((V[i][l]+5.0)/5.0));
	c_d=1.0/(1.0+exp((50.0-V[i][l])/20.0));

	tau_d=a_d*b_d+c_d+10.0;

        f_inf=1.0/(1.0+exp((22.0+V[i][l])/6.1));                           
	tau_f=562.5*exp(-1.0*pow((V[i][l]+27.0),2)/1000.0)+10.0/(1.0+exp((25.0-V[i][l])/1.0))+10.0;

	a_fCa=1.0/(1.0+pow(Ca_i[i][l]/0.325,8));
	b_fCa=0.1/(1.0+exp((Ca_i[i][l]-0.5)/0.1));
	c_fCa=0.2/(1.0+exp((Ca_i[i][l]-0.75)/0.8));

	fCa_inf=(a_fCa+b_fCa+c_fCa+0.23)/1.46;

	if((fCa_inf>fCa[i][l]) && (V[i][l]>-60.0))
	{
		k=0.0;
	}
	else
	{
		k=1.0;
	}

// T-type Ca2+ current

        b_inf=1.0/(1.0+exp(-(V[i][l]+36.0)/6.1));                       
	tau_b=0.6+5.4/(1.0+exp(0.03*(V[i][l]+100.0)));

	g_inf=1.0/(1.0+exp((V[i][l]+66.0)/6.0));
	tau_g=1.0+40.0/(1.0+exp(0.08*(V[i][l]+65.0)));

// Na+/K+ ATPase

	sigma=(exp(Na_o/67300.0)-1.0)/7.0;
	fNaK=1.0/(1.0+0.1245*exp(-0.1*V[i][l]*F_RT)+0.0365*sigma*exp(-V[i][l]*F_RT)); 

// Q10 compensation

	tau_m=tau_m/Q10Na;
	tau_h=tau_h/Q10Na;
	tau_j=tau_j/Q10Na;

	tau_d=tau_d/Q10Ca;
	tau_f=tau_f/Q10Ca;

	tau_ua=tau_ua/Q10K;
	tau_ui=tau_ui/Q10K;
	tau_Xs1=tau_Xs1/Q10K;
	tau_Xs2=tau_Xs2/Q10K;
	tau_Xr=tau_Xr/Q10K;

// Photocurrent parameters

        if(Lit[i][l]==1 && t>=light_on && t<=light_off)
        {
                k1[i][l]=0.8535*(0.00006*Ee*lambda*0.76)*p[i][l];
                k2[i][l]=0.14*(0.00006*Ee*lambda*0.76)*p[i][l];
        }
	else
	{
		k1[i][l]=0.0;
		k2[i][l]=0.0;
	}
}
void calculate_gating_variables_for_fibroblasts()
{
// Kv current

	rkv_inf=1.0/(1.0+exp(-(V[i][l]+20.0)/11.0));
	skv_inf=1.0/(1.0+exp((V[i][l]+23.0)/7.0));

	tau_rkv=20.3+138*exp(-pow(((V[i][l]+20.0)/25.9),2.0));
	tau_skv=1574.0+5268.0*exp(-pow(((V[i][l]+23.0)/22.7),2.0));

// K1 current

	aK1=0.1/(1.0+exp(0.06*(V[i][l]-EK-200.0)));
	bK1=(3.0*exp(0.0002*(V[i][l]-EK+100.0))+exp(0.1*(V[i][l]-EK-10.0)))/(1.0+exp(-0.5*(V[i][l]-EK)));
}
