# Supplementary material for: Optogenetics enables real-time spatiotemporal control over spiral wave dynamics in an excitable cardiac system
Source: eLife. 2018 Sep 27;7:e41076. doi: 10.7554/eLife.41076 (PMC6195347; doi:10.7554/eLife.41076)
Supplement: Source data 1. [file elife-41076-data1.gz › Source_code/reversal_potentials.c]

#include"build.h"

void calculate_reversal_potentials()
{
	ECa=(RT_F/2.0)*log(Ca_o/Ca_i[i][l]);
	EK=RT_F*log(K_o/K_i);
	ENa=RT_F*log(Na_o/Na_i);
        EKs=RT_F*log((K_o+P_NaK*Na_o)/(K_i+P_NaK*Na_i));
}
