# Supplementary material for: Optogenetics enables real-time spatiotemporal control over spiral wave dynamics in an excitable cardiac system
Source: eLife. 2018 Sep 27;7:e41076. doi: 10.7554/eLife.41076 (PMC6195347; doi:10.7554/eLife.41076)
Supplement: Source data 1. [file elife-41076-data1.gz › Source_code/solve_pdes.c]

		/*|||||||||||||||||||||||||||||||||||||||||||||||||||||||||||*/
		/*|||||		  SOLVE ODEs FOR ALL VARIABLES		|||||*/
		/*|||||||||||||||||||||||||||||||||||||||||||||||||||||||||||*/

#include"build.h"

void Time_evolution_of_variables()
{
	double V_xx,V_yy;
	double divDgradV;
	double R1,scaled_X;

	divDgradV=0.0;

	scaled_X=myrank*mypoints+i;
	R1=sqrt(pow(dx*((x_space/2)-scaled_X),2.0)+pow(dy*((y_space/2)-l),2.0));

	if(R1<=radius)
	{
/**************** Diffusion term **************/

// Pure coupling 

		if(pet[i][l]==1)
		{
			if(pet[i+1][l]==1 && pet[i-1][l]==1)
			{
				divDgradV=divDgradV+D_11*(V[i+1][l]+V[i-1][l]-2.0*V[i][l])/(dx*dx);
			}
			if(pet[i][l+1]==1 && pet[i][l-1]==1)
			{
				divDgradV=divDgradV+D_22*(V[i][l+1]+V[i][l-1]-2.0*V[i][l])/(dy*dy);
			}
		}
		else
		{
			if(pet[i+1][l]==2 && pet[i-1][l]==2)
			{
				divDgradV=divDgradV+D_11*(V[i+1][l]+V[i-1][l]-2.0*V[i][l])/(dx*dx);
			}
			if(pet[i][l]==2 && pet[i][l+1]==2 && pet[i][l-1]==2)
			{
	        		divDgradV=divDgradV+D_22*(V[i][l+1]+V[i][l-1]-2.0*V[i][l])/(dy*dy);
			}
		}

// Central myocyte, impure coupling

		if(pet[i][l]==1)
		{
			if(pet[i+1][l]==1 && pet[i-1][l]==2)
			{
				divDgradV=divDgradV+D_11*(V[i+1][l]-V[i][l])/(dx*dx)
					+Dmf*(V[i-1][l]-V[i][l]);
			}	
			else
			{
				if(pet[i+1][l]==2 && pet[i-1][l]==1)
				{
					divDgradV=divDgradV+Dmf*(V[i+1][l]-V[i][l])
						+D_11*(V[i-1][l]-V[i][l])/(dx*dx);
				}
				else
				{
					if(pet[i+1][l]==2 && pet[i-1][l]==2)
					{
						divDgradV=divDgradV+Dmf*(V[i+1][l]+V[i-1][l]
							-2.0*V[i][l]);
					}
				}
			}	
			if(pet[i][l+1]==1 && pet[i][l-1]==2)
			{
				divDgradV=divDgradV+D_22*(V[i][l+1]-V[i][l])/(dy*dy)
					+Dmf*(V[i][l-1]-V[i][l]);
			}
			else
			{
				if(pet[i][l+1]==2 && pet[i][l-1]==1)
                	        {       
                        	        divDgradV=divDgradV+Dmf*(V[i][l+1]-V[i][l])
						+D_22*(V[i][l-1]-V[i][l])/(dy*dy);
	                        }
				else
				{
					if(pet[i][l+1]==2 && pet[i][l-1]==2)
	                                {
        	                                divDgradV=divDgradV+Dmf*(V[i][l+1]+V[i][l-1]
							-2.0*V[i][l]);
                        	        }
	                        }	
        	        }
		}
		else
		{
        	        if(pet[i+1][l]==2 && pet[i-1][l]==1)
                	{
                        	divDgradV=divDgradV+D_11*(V[i+1][l]-V[i][l])/(dx*dx)
					+Dfm*(V[i-1][l]-V[i][l]);
        	        }
                	else
	                {	
        	                if(pet[i+1][l]==1 && pet[i-1][l]==2)
                	        {
                        	        divDgradV=divDgradV+Dfm*(V[i+1][l]-V[i][l])
						+D_11*(V[i-1][l]-V[i][l])/(dx*dx);
	                        }
        	                else
                	        {
                        	        if(pet[i+1][l]==1 && pet[i-1][l]==1)
	                                {
        	                                divDgradV=divDgradV+Dfm*(V[i+1][l]+V[i-1][l]
							-2.0*V[i][l]);
                        	        }
	                        }
        	        }
                	if(pet[i][l+1]==2 && pet[i][l-1]==1)
	                {
        	                divDgradV=divDgradV+D_22*(V[i][l+1]-V[i][l])/(dy*dy)
					+Dfm*(V[i][l-1]-V[i][l]);
	                }
        	        else
	                {
        	                if(pet[i][l+1]==1 && pet[i][l-1]==2)
                	        {
	                                divDgradV=divDgradV+Dfm*(V[i][l+1]-V[i][l])
						+D_22*(V[i][l-1]-V[i][l])/(dy*dy);
	                        }
        	                else
                	        {
	                                if(pet[i][l+1]==1 && pet[i][l-1]==1)
        	                        {
                	                        divDgradV=divDgradV+Dfm*(V[i][l+1]+V[i][l-1]
							-2.0*V[i][l]);
        	                        }
                	        }
	                }
        	}
	}
	else
	{
		V_xx=(V[i+1][l]+V[i-1][l]-2.0*V[i][l])/(dx*dx);
	        V_yy=(V[i][l+1]+V[i][l-1]-2.0*V[i][l])/(dy*dy);
		divDgradV=D_11*V_xx+D_22*V_yy;
	}
	if(pet[i][l]==1)
	{
		V1[i][l]=((-1.0*(I_ion+Istim[i][l])/C_m)+divDgradV)*dt+V[i][l];
	}
	else
	{
		if(pet[i][l]==2)
		{
			V1[i][l]=((-1.0*(I_ionf+Istim[i][l])/C_ftot1)+divDgradV)*dt+V[i][l];
		}
	}

	m[i][l]=m_inf+(m[i][l]-m_inf)*exp(-dt/tau_m);
        h[i][l]=h_inf+(h[i][l]-h_inf)*exp(-dt/tau_h);
        j[i][l]=j_inf+(j[i][l]-j_inf)*exp(-dt/tau_j);
	d[i][l]=d_inf+(d[i][l]-d_inf)*exp(-dt/tau_d);
	f[i][l]=f_inf+(f[i][l]-f_inf)*exp(-dt/tau_f);
	fCa[i][l]=dt*k*(fCa_inf-fCa[i][l])/tau_fCa+fCa[i][l];
	b[i][l]=b_inf+(b[i][l]-b_inf)*exp(-dt/tau_b);
	g[i][l]=g_inf+(g[i][l]-g_inf)*exp(-dt/tau_g);
	y[i][l]=y_inf+(y[i][l]-y_inf)*exp(-dt/tau_y);
	r[i][l]=r_inf+(r[i][l]-r_inf)*exp(-dt/tau_r);
	s[i][l]=s_inf+(s[i][l]-s_inf)*exp(-dt/tau_s);
	s_slow[i][l]=sslow_inf+(s_slow[i][l]-sslow_inf)*exp(-dt/tau_sslow);
        ua[i][l]=ua_inf+(ua[i][l]-ua_inf)*exp(-dt/tau_ua);
        ui[i][l]=ui_inf+(ui[i][l]-ui_inf)*exp(-dt/tau_ui);
	Xr[i][l]=Xr_inf+(Xr[i][l]-Xr_inf)*exp(-dt/tau_Xr);
	Xs1[i][l]=Xs1_inf+(Xs1[i][l]-Xs1_inf)*exp(-dt/tau_Xs1);
	Xs2[i][l]=Xs2_inf+(Xs2[i][l]-Xs2_inf)*exp(-dt/tau_Xs2);
	rkv[i][l]=rkv_inf+(rkv[i][l]-rkv_inf)*exp(-dt/tau_rkv);
	skv[i][l]=skv_inf+(skv[i][l]-skv_inf)*exp(-dt/tau_skv);

	P_o1[i][l]=P_o1[i][l]+dt*(k_a_plus*pow(Ca_i[i][l],N)/(pow(Ca_i[i][l],N)+pow(K_mRyR,N))*P_C1-k_a_minus*P_o1[i][l]);

// Calcium equations

	Ca_NSR[i][l]=Ca_NSR[i][l]+dt*(J_up-J_leak-J_tr)/V_NSR;
	Ca_JSR[i][l]=Ca_JSR[i][l]+dt*beta_SR*(-J_rel+J_tr)/V_JSR;

// Channel Rhodopsin parameters

//        if(Lit[i][l]==1 /*&& t>=light_on*/ && t<=light_off)
        {
                O1[i][l]=(k1[i][l]*C1[i][l] - (G_d1 + e12)*O1[i][l] + e21*O2[i][l])*dt + O1[i][l];
                O2[i][l]=(k2[i][l]*C2[i][l] - (G_d2 + e21)*O2[i][l] + e12*O1[i][l])*dt + O2[i][l];
                C1[i][l]=(G_r*C2[i][l] + G_d1*O1[i][l] - k1[i][l]*C1[i][l])*dt + C1[i][l];
                C2[i][l]=(G_d2*O2[i][l] - (k2[i][l]+G_r)*C2[i][l])*dt + C2[i][l];
                p[i][l]=p[i][l] + dt*((S0 - p[i][l])/tau_ChR2);
        }

// For spherical core structure

        beta_Cai=1.0/(1.0+TRPN_tot*K_mTRPN/pow(Ca_i[i][l]+K_mTRPN,2.0)+CMDN_tot*K_mCMDN/pow(Ca_i[i][l]+K_mCMDN,2.0));
        dCai_dt=beta_Cai*(J_CaSR+J_CaSL)/V_myo;
        Ca_i[i][l]=Ca_i[i][l]+dt*dCai_dt;
}
